# Supplementary material for: Estradiol-Based Salicylaldehyde (Thio)Semicarbazones and Their Copper Complexes with Anticancer, Antibacterial and Antioxidant Activities
Source: Molecules. 2022 Dec 21;28(1):54. doi: 10.3390/molecules28010054 (PMC9822434; doi:10.3390/molecules28010054)
Supplement: Supplementary file 1 [file molecules-28-00054-s001.zip]

Archive with 1 entries (1 files):
- molecules-2098355-supplementary.pdf
